# Supplementary material for: Regional Features of Long-Term Exposure to PM2.5 Air Quality over Asia under SSP Scenarios Based on CMIP6 Models
Source: Int J Environ Res Public Health. 2021 Jun 25;18(13):6817. doi: 10.3390/ijerph18136817 (PMC8297095; doi:10.3390/ijerph18136817)
Supplement: Supplementary file 1 [file ijerph-18-06817-s001.zip]

Archive with 1 entries (1 files):
- ijerph-1251553-supplementary.pdf
